# Supplementary material for: Assessment of Heme and Non-Heme Iron Intake and Its Dietary Sources among Adults in Armenia
Source: Nutrients. 2023 Mar 28;15(7):1643. doi: 10.3390/nu15071643 (PMC10097195; doi:10.3390/nu15071643)
Supplement: Supplementary file 1 [file nutrients-15-01643-s001.zip]

Archive with 1 entries (1 files):
- nutrients-2313171-supplementary.pdf
